# Supplementary material for: Assessment of Differential Perceptions of Core Nursing Competencies between Nurse Managers and Nursing Graduates: A Cross-Sectional Study
Source: Nurs Rep. 2023 Dec 18;13(4):1751–60. doi: 10.3390/nursrep13040145 (PMC10746040; doi:10.3390/nursrep13040145)
Supplement: Supplementary file 1 [file nursrep-13-00145-s001.zip]

Archive with 1 entries (1 files):
- nursrep-2659178-supplementary.pdf
